# Supplementary material for: Age‐specific and compartment‐dependent changes in mitochondrial homeostasis and cytoplasmic viscosity in mouse peripheral neurons
Source: Aging Cell. 2024 Jun 17;23(10):e14250. doi: 10.1111/acel.14250 (PMC11464114; doi:10.1111/acel.14250)
Supplement: Supplementary file 1 — Movies S1–S6. [file ACEL-23-e14250-s001.zip]

Archive with 7 entries (7 files):
- acel14250-sup-0001-MovieS1.mov
- acel14250-sup-0002-MovieS2.avi
- acel14250-sup-0003-MovieS3.avi
- acel14250-sup-0004-MovieS4.avi
- acel14250-sup-0005-MovieS5.avi
- acel14250-sup-0006-MovieS6.avi
- Movie S1-S6.docx
